# Supplementary material for: Unveiling the cell dynamics during the final shape formation of the tarsus in Drosophila adult leg by live imaging
Source: Dev Genes Evol. 2024 Jul 8;234(2):117–33. doi: 10.1007/s00427-024-00719-z (PMC11611951; doi:10.1007/s00427-024-00719-z)
Supplement: Supplementary file 2 — Supplemental Movie S1 Surface-rendered movie of the long-term live imaging of the distal part of the tarsus throughout Stage III-V. The sGMCA signals of the same dataset as Supplemental Movie S3 were reconstructed. Dramatic shape changes of the whole tissue are shown. Time stamp shows hh:mm. Distal is to the right and dorsal to the top. See also Fig. 1, Supplemental Movie S3. Supplemental Movie S2 Live imaging of the tarsal elongation and macrophage invasion into the lumen in Stage II corresponding to Fig. S2. The distal part of the tarsus was observed from 7 h APF. The cell membrane and nuclei are labeled by GFP-CAAX (green) and His2Av-mRFP (magenta), respectively. Segmental foldings are visible at 7 h APF, however, they progressively become invisible as the leg elongates. A cluster of large moving cells, presumably macrophage-like cells, are seen entering the lumen from the proximal part. Distal is to the right and ventral is to the top. Supplemental Movie S3 Long-term live imaging of the distal part of tarsus throughout Stage III-V in the sGMCA (green) and His2Av-mRFP (magenta) expressing fly. The most representative XY plane was extracted from the same dataset as Supplemental Movie S1. Arrowheads indicate examples of future joint regions. Time stamp shows hh:mm. Distal is to the right and dorsal to the top. See also Fig. 1, 2, Supplemental Movie S1. Supplemental Movie S4 Reconstructed movie of the four GFP-expressing epithelial cells obtained in the mosaic analysis in the Ay>GFP fly corresponding to Fig. 3B’. The 3D structure of the cells is shown in rotation. Apical is to the top. Supplemental Movie S5 Live imaging of tarsal epithelial cells initiating the Parthenon-like structure formation corresponding to Fig. 3D-F. Cell membrane and nuclei are labelled by GFP-CAAX (green) and His2Av-mRFP (magenta), respectively. Time stamp shows hh:mm:ss. Apical is to the top. Supplemental Movie S6 Live imaging of the basal surface of the tarsal segment 3 in the Dll>GFP fly, [file 427_2024_719_MOESM2_ESM.zip]

Archive with 13 entries (13 files):
- Hiraiwa_Parthenon_Supplemental Movies/Hiraiwa_Parthenon_Supplemental Movie S1.mp4
- Hiraiwa_Parthenon_Supplemental Movies/Hiraiwa_Parthenon_Supplemental Movie S10.mp4
- Hiraiwa_Parthenon_Supplemental Movies/Hiraiwa_Parthenon_Supplemental Movie S11.mp4
- Hiraiwa_Parthenon_Supplemental Movies/Hiraiwa_Parthenon_Supplemental Movie S12.mp4
- Hiraiwa_Parthenon_Supplemental Movies/Hiraiwa_Parthenon_Supplemental Movie S13.mp4
- Hiraiwa_Parthenon_Supplemental Movies/Hiraiwa_Parthenon_Supplemental Movie S2.mp4
- Hiraiwa_Parthenon_Supplemental Movies/Hiraiwa_Parthenon_Supplemental Movie S3.mp4
- Hiraiwa_Parthenon_Supplemental Movies/Hiraiwa_Parthenon_Supplemental Movie S4.mp4
- Hiraiwa_Parthenon_Supplemental Movies/Hiraiwa_Parthenon_Supplemental Movie S5.mp4
- Hiraiwa_Parthenon_Supplemental Movies/Hiraiwa_Parthenon_Supplemental Movie S6.mp4
- Hiraiwa_Parthenon_Supplemental Movies/Hiraiwa_Parthenon_Supplemental Movie S7.mp4
- Hiraiwa_Parthenon_Supplemental Movies/Hiraiwa_Parthenon_Supplemental Movie S8.mp4
- Hiraiwa_Parthenon_Supplemental Movies/Hiraiwa_Parthenon_Supplemental Movie S9.mp4
